# Supplementary material for: Spatio-temporal epidemiology of anthrax in Hippopotamus amphibious in Queen Elizabeth Protected Area, Uganda
Source: PLoS One. 2018 Nov 28;13(11):e0206922. doi: 10.1371/journal.pone.0206922 (PMC6261556; doi:10.1371/journal.pone.0206922)
Supplement: S1 Table — this table contains data sets used for spatial, temporal and epidemic curve analysis in the study (XLSX) [file pone.0206922.s005.xlsx]

## Sheet: Data Fig_5
	Temporal Datasets used for Hippo anthrax epidemic in 2004/5
		Epidemic Week	Dead
	2004	1	3
		2
		3	18
		4	41
		5	6
		6	22
		7	37
		8	7
		9	13
		10	3
		11	5
		12
		13	23
		14	10
		15	23
		16	5
		17	2
		18	1
		19	2
		20	1
		21
		22	1
		23
	2005	24	1
		25	7
		26	9
		27	18
		28	8
		29	12
		30	16
		31	9
		32	3
		33
		34	1
		35
		36	3
		37	2
		38
		39	2
		40
		≥41	3
		Total	317

## Sheet: Data Fig_6
	Temporal Datasets used for Hippo anthrax epidemic in 2010
	Week	Dead
	1	35
	2	20
	3	8
	4	6
	5	7
	6	7
	7	2
	8	3
	9	3
	10
	11	1
	12	9
	13	5
	14	5
	15
	16	2
	17	3
	18	3
	19	2
	20	8
	21	4
	22
	23	1
	24
	25
	26	3
	27	1
	Total	137

## Sheet: Data Fig_7
	Location specific Temporal data for hippo epidemic curves
			R. Kyambura	L. George	Inland	L. Edward	Kazinga Channel
	2004	1				3
		2
		3	17	1
		4		12			29
		5		5			1
		6		9			13
		7		4	3		30
		8					7
		9		1			12
		10					3
		11			1		4
		12
		13			17		6
		14				5	5
		15				5	18
		16				1	4
		17			2
		18					1
		19					2
		20				1
		21
		22				1
		23
	2005	24		1
		25			1	1	5
		26		5			4
		27		7		4	7
		28		1	2	5
		29				12	1
		30				16	1
		31				9
		32				2	1
		33
		34			1
		35
		36				2	1
		37				2
		38
		39					2
		40
		≥41	1		1		1

## Sheet: Data1_DID
2004/5 data hippo
Week	Eastings	Northings	Dead
1	155307	9983353	2
1	154856	9982993	1
3	185412	9992222	1
3	175708	9983107	17
4	186576	9992354	1
4	186695	9992081	1
4	186729	9991984	1
4	186632	9991458	1
4	186521	9991265	1
4	185344	9991706	1
4	185321	9991692	1
4	185914	9991391	1
4	185610	9991731	1
4	185432	9991728	1
4	185270	9991565	1
4	185243	9991448	1
4	183058	9991632	1
4	182685	9991474	4
4	182424	9991432	2
4	181941	9991247	3
4	181852	9991240	2
4	180685	9991240	1
4	180218	9990268	2
4	180218	9990306	1
4	179771	9989947	1
4	180142	9990268	1
4	179137	9989410	2
4	178936	9989317	1
4	178154	9988796	1
4	172799	9984157	1
4	177867	9988758	1
4	177464	9988667	1
4	177191	9988653	2
4	176998	9988737	1
4	176429	9988719	1
5	176856	9988865	1
5	185218	9991148	1
5	185342	9990540	1
5	185674	9990581	1
5	184487	9992292	1
5	184030	9992119	1
6	183058	9991632	1
6	181941	9991247	1
6	174694	9987032	1
6	173993	9987307	1
6	173588	9987426	1
6	182685	9991474	1
6	182424	9991432	1
6	181852	9991240	1
6	173460	9985897	2
6	173966	9987307	1
6	173814	9987360	1
6	181437	9992161	1
6	181283	9992025	1
6	180687	9991999	1
6	180609	9991896	1
6	180437	9991789	1
6	180224	9991645	1
6	180087	9991596	1
6	171050	9986213	1
6	186561	9990688	1
6	186707	9990764	1
7	186436	9990754	1
7	179486	9991241	1
7	179424	9991181	1
7	179388	9991115	1
7	179250	9990743	1
7	179217	9990611	1
7	179204	9990481	1
7	179168	9990355	1
7	179083	9990276	1
7	178840	9990225	1
7	178828	9990222	1
7	178517	9989989	1
7	178327	9989813	1
7	178166	9989746	1
7	176988	9989816	1
7	175978	9990258	1
7	175674	9990119	1
7	175373	9989637	1
7	175198	9989459	1
7	175021	9989256	1
7	174944	9988958	1
7	174896	9988401	1
7	173451	9988465	1
7	172799	9988462	1
7	172843	9990991	1
7	186337	9990890	1
7	185795	9990621	1
7	181437	9992161	2
7	185562	9990560	1
7	172194	9988462	1
7	172093	9988063	1
7	171997	9988009	1
7	171883	9987887	1
7	171866	9987840	1
7	171804	9987716	1
7	171797	9987699	1
8	182186	9.99211e+06	1
8	155661	9.98037e+06	1
8	156982	9.9806e+06	1
8	172769	9.98846e+06	1
8	174947	9.98905e+06	1
8	156914	9.98051e+06	1
8	173828	9.98843e+06	1
9	174952	9.98716e+06	1
9	173963	9.98729e+06	1
9	173303	9.98723e+06	1
9	155534	9.98034e+06	1
9	182704	9.99245e+06	1
9	158158	9.9804e+06	1
9	172255	9.98827e+06	1
9	171802	9.98773e+06	1
9	170834	9.98617e+06	1
9	171454	9.98636e+06	1
9	185052	9995402	1
9	170950	9.98622e+06	1
9	168970	9.98546e+06	1
10	168360	9.98536e+06	1
10	166685	9.98354e+06	1
10	165561	9.98335e+06	1
11	165116	9.98271e+06	1
11	162497	9.98186e+06	1
11	164709	9.98087e+06	2
11	164709	9.98087e+06	1
13	161680	9.98159e+06	3
13	160143	9.97938e+06	1
13	156670	9.97989e+06	1
13	155751	9.97803e+06	1
13	177811	9.99451e+06	10
13	178115	9.99419e+06	1
13	177854	9.99441e+06	6
14	155036	9.97819e+06	1
14	166044	9.98278e+06	1
14	165380	9.98165e+06	1
14	165565	9.98198e+06	1
14	155028	9.97819e+06	1
14	152266	9968595	5
15	163811	9.98083e+06	1
15	163353	9.98096e+06	1
15	155121	9.97932e+06	1
15	162389	9.9808e+06	1
15	152065	9968134	4
15	161403	9.98115e+06	1
15	156438	9.9804e+06	1
15	180846	9.99203e+06	1
15	157664	9.98038e+06	1
15	172053	1.00067e+07	1
15	151775	9967677	1
15	155168	9.98008e+06	1
15	156869	9.98041e+06	1
15	158268	9.98033e+06	1
15	157853	9.98046e+06	1
15	154239	9.97778e+06	1
15	153419	9.97736e+06	1
15	155387	9.97791e+06	1
15	157941	9.98089e+06	1
15	161407	9.98064e+06	1
16	163995	9.98079e+06	1
16	151313	9967114	1
16	165300	9.98152e+06	1
16	156706	9980207	2
17	155165	9979140	2
18	172738	9.98845e+06	1
19	153419	9.97736e+06	2
20	171791	9.99019e+06	1
22	168970	9.98546e+06	1
24	150998	9966817	1
25	150998	9966817	1
25	154239	9.97778e+06	1
25	155237	9978051	2
25	155121	9.97932e+06	2
25	182692	9996819	1
26	172067	9987793	1
26	182704	9992448	2
26	182555	9998082	5
26	182186	9.99211e+06	1
27	156085	9.97989e+06	1
27	182662	9997113	5
27	182487	9999019	2
27	150521	9.966e+06	6
27	152931	9970118	4
28	152749	9969783	2
28	182090	9998619	2
28	151433	9966014	1
28	150386	9965924	2
28	150665	9966349	1
29	150665	9966349	2
29	150195	9965612	1
29	152607	9975831	2
29	152607	9975831	1
29	152613	9975672	1
29	152615	9975391	5
30	152712	9975000	1
30	152712	9975000	1
30	150982	9966729	1
30	152813	9974611	1
30	152914	9974296	1
30	153014	9973973	1
30	150662	9966318	1
30	153296	9973179	1
30	150579	9966286	2
30	153508	9972459	1
30	153588	9971952	4
30	151668	9967288	1
31	153476	9971231	1
31	153194	9970612	4
31	150006	9965208	1
31	152931	9970118	1
31	150552	9964519	1
31	150029	9964735	1
32	150386	9965924	1
32	150386	9965924	1
32	160930	9.97981e+06	1
34	180231	9991209	1
36	155026	9983082	1
36	181105	9991855	1
36	156785	9980286	1
37	140883	9955572	1
37	153176	9970360	1
39	155007	9979575	1
39	161403	9.98115e+06	1
41	165116	9.98271e+06	1
≥41	173460	9985897	1
≥41	183006	9.99576e+06	1

## Sheet: Data2_DID
2010 data hippo
Week	Easting	Northing	Dead
1	175468	9987650	3
1	172719	9987050	1
1	173077	9987550	1
1	174473	9986984	1
1	174426	9986982	1
1	174515	9986996	2
1	174568	9987010	2
1	174686	9987020	1
1	175244	9987388	1
1	175526	9987696	2
1	171389	9996520	1
1	172943	9986974	1
1	174320	9987046	1
1	174498	9986992	1
1	175414	9987590	1
1	175610	9987726	2
1	176103	9988216	1
1	174080	9988250	1
1	174901	9987901	1
1	174917	9987996	2
1	181227	9983626	1
1	174427	9986976	1
1	174540	9986970	1
1	174540	9986970	1
1	178250	9988818	1
1	176462	9988798	1
1	174195	9987140	1
1	175565	9987684	1
2	175565	9987684	2
2	176128	9981970	1
2	176136	9983090	1
2	175993	9983800	1
2	175914	9983870	1
2	175855	9983869	1
2	175730	9983850	1
2	175718	9983821	1
2	175598	9984414	1
2	175559	9984617	1
2	175537	9984968	1
2	175330	9985172	1
2	174743	9985227	1
2	174694	9987032	2
2	173993	9987307	1
2	173966	9987307	3
3	173814	9987360	2
3	173588	9987426	2
3	171858	9986745	1
3	176856	9988865	1
3	171007	9985998	1
3	178282	9.9887e+06	1
4	178281	9.9887e+06	2
4	178264	9.98881e+06	1
4	178248	9.98884e+06	2
4	180231	9991209	1
5	177424	9988587	1
5	178283	9988795	1
5	177618	9988644	1
5	182693	9996910	1
5	182693	9996910	1
5	180049	9990185	1
5	176953	9988922	1
6	178166	9988707	1
6	177615	9988615	1
6	179850	9989970	1
6	176529	9988567	1
6	171457	9986686	1
6	179767	9989892	2
7	179841	9990063	2
8	168105	9985396	3
9	166505	9983358	1
9	186749	9991857	1
9	185651	9993321	1
10	169980	9985659
11	157815	9.9804e+06	1
12	182860	9.98873e+06	1
12	182674	9.98865e+06	1
12	182510	9.98805e+06	2
12	182862	9988699	2
12	182875	9987827	3
13	186501	9990563	1
13	182740	9.9887e+06	2
13	180349	9990421	2
14	150401	9965875	3
14	186749	9991857	1
14	183132	9987930	1
16	183180	9991655	1
16	181968	9991022	1
17	150998	9966817	1
17	183294	9991450	1
17	152065	9968134	1
18	150579	9966286	1
18	168232	9.99983e+06	1
18	177357	9.98865e+06	1
19	151425	9965773	1
19	159844	9.98007e+06	1
20	175893	9988462	1
20	174914	9988030	2
20	160958	9.97902e+06	2
20	159844	9.98007e+06	1
20	164284	9.98086e+06	1
20	159210	9.97967e+06	1
21	156080	9.98046e+06	2
21	178026	9988735	2
23	178026	9988735	1
26	183194	9.99127e+06	2
26	153094	9984381	1
27	175119	9987199	1
