# Supplementary material for: Spatio-temporal epidemiology of anthrax in Hippopotamus amphibious in Queen Elizabeth Protected Area, Uganda
Source: PLoS One. 2018 Nov 28;13(11):e0206922. doi: 10.1371/journal.pone.0206922 (PMC6261556; doi:10.1371/journal.pone.0206922)
Supplement: S2 Table — this table contains data sets for at-risk hippopotamus populations per grid cells used for correlation analysis. Population data for November 2005 to January 2006 census used for 2004/5 outbreak (July to May); census data for January to February 2010 used for outbreaks of June–December 2010. (XLSX) [file pone.0206922.s006.xlsx]

## Sheet: S2 Table
S6_Table: Data sets for at-risk hippopotamus populations used for
correlation analyses for 2004/5 and 2010 anthrax outbreaks
	2005/6		2010
Gird	Schools	Population	Schools	Population
0	13	196	15	217
1	11	259	11	281
2	0	0	3	17
3	4	12	2	7
4	17	219	19	150
5	14	125	14	110
6	16	123	16	137
7	3	7	7	14
8	42	514	23	433
9	32	396	34	422
10	26	342	30	443
11	12	142	9	142
12	0	0	0	0
13	3	12	5	15
14	34	409	32	400
15	33	256	24	327
16	4	17	6	47
17	5	28	11	85
18	23	172	23	235
19	59	494	46	618
20	7	58	10	72
21	4	9	1	12
22	1	16	1	4
23	1	6	2	10
24	28	250	22	325
25	15	64	9	58
26	67	649	42	652
Total	474	4775	417	5233
